# Supplementary material for: Effects of High Voltage Electrical Discharge (HVED) on Endogenous Hormone and Polyphenol Profile in Wheat
Source: Plants (Basel). 2023 Mar 8;12(6):1235. doi: 10.3390/plants12061235 (PMC10054893; doi:10.3390/plants12061235)
Supplement: Supplementary file 1 [file plants-12-01235-s001.zip]

Archive with 2 entries (2 files):
- Supplementary Table S10.xlsx
- Supplementary Tables S1-S9.pdf
