# Supplementary material for: Effects of High Voltage Electrical Discharge (HVED) on Endogenous Hormone and Polyphenol Profile in Wheat
Source: Plants (Basel). 2023 Mar 8;12(6):1235. doi: 10.3390/plants12061235 (PMC10054893; doi:10.3390/plants12061235)
Supplement: Supplementary file 1 [file plants-12-01235-s001.zip › Supplementary Table S10.xlsx]

## Sheet: TABLE 10
Supplementary Table S10. Measuring conditions used for hormonal and metabolic analysis by UPLC-US-MS/MS.
UPLC:	Waters Acquity I-class
Column:	Waters HSS T3 column (1.8 μm, 100 mm × 2.1 mm) at 40°C
inj vol.:	1.5 µl	Autosampler temperature:			8 °C
Gradient conditions
A: Water (0.1 v/v% formic acid) B: Acetonitrile (0.1 v/v% formic acid)
Time (min)	Flow rate (ml/min)	A%	B%
0	0.4	95	5
3	0.4	80	20
4.3	0.4	80	20
9	0.4	55	45
11	0.4	0	100
13	0.4	0	100
13.01	0.4	95	5
15	0.4	95	5
Detector 1:	PDA - 210-700 nm; 20 scans/sec
Detector 2:	Xevo TQ-XS with Unispray source
Resolution:	Unit mass (+/- 0.8 Da)
Impactor voltage:		2 kV
Polarity:		UniSpray positive/negative
Desolvation temperature:		600 °C
Nebulizer gas:		6.2 bar N2
Desolvation gas flow:		1100 L/h N2
Cone gas flow:		450 L/h N2
Collision gas flow:		0.15 ml/min Argon 5.0
MRM transitions used for quantification in order of retention time
Component name	RT (min)	US polarity	MS/MS transition used for quantification	Cone voltage (V)	Collision energy (eV)
3,5-dihydroxybenzoic acid	2.03	negative	153 > 109	25	15
3,4-dihydroxybenzoic acid	2.15	negative	153 > 109	25	15
caftaric acid	2.27	negative	311 > 149	18	10
salicylhydroxamic acid	2.77	negative	152 > 134	25	10
4-Hydroxybenzoic acid - pHBA	2.87	negative	137 > 93	22	12
2,5-dihydroxybenzoic acid	2.89	negative	153 > 108	25	20
GA 8	3.04	negative	363 > 275.1	25	18
caffeic acid	3.24	negative	179 > 134	25	15
2,4-dihydroxybenzoic acid	3.31	negative	153 > 109	25	15
3-Hydroxybenzoic acid	3.38	negative	137 > 93	22	12
2,6-dihydroxybenzoic acid	3.42	negative	153 > 91	25	21
dihydrophaseic acid	3.43	negative	281.14 > 171.1	25	18
3-hydroxybenzaldehyde	3.98	negative	121 > 93	22	18
p-coumaric acid	4.08	negative	163 > 119	20	12
2H4 GA 1	4.51	negative	351 > 233	25	30
GA 3	4.49	negative	345 > 239	34	14
ferulic acid	4.57	negative	193 > 134	20	15
sinapic acid	4.63	negative	223 > 208	30	15
GA 1	4.63	negative	347.1 > 229	25	30
m-coumaric acid	4.79	negative	163 > 119	20	12
phaseic acid	5.21	negative	279.12 > 168.2	25	14
benzoic acid	5.47	negative	121 > 76.9	25	12
o-coumaric acid	5.73	negative	163 > 119	20	12
salicylic acid	5.83	negative	137 > 93	22	12
Indole-3-acetic-Ac AUXIN	6.03	positive	176 > 130	25	13
abscisic acid	7.19	negative	263.1 > 153	20	10
GA 20	7.5	negative	331 > 287	25	21
cinnamic acid	7.55	positive	131 > 103	40	12
jasmonic acid	8.29	negative	209 > 58.8	22	12
GA 4	9.47	negative	331 > 257	25	25
2H2 GA 4	9.47	negative	333 > 259	25	25
jasmonicAc-Isoleucine	9.88	negative	322 > 130	25	22
jasmonicAc-leucine	9.96	negative	322 > 130	25	22
JA-LE-ILE_SUM	9.88-9.96	negative	322 > 130	25	22
